# Supplementary material for: Case Report: Convalescent Plasma Achieves SARS-CoV-2 Viral Clearance in a Patient With Persistently High Viral Replication Over 8 Weeks Due to Severe Combined Immunodeficiency (SCID) and Graft Failure
Source: Front Immunol. 2021 May 3;12:645989. doi: 10.3389/fimmu.2021.645989 (PMC8126709; doi:10.3389/fimmu.2021.645989)
Supplement: Supplementary file 1 [file Table_1.xlsx]

## Sheet: not Consensus (10% cutoff)
Position		D808 (day 3)	D809 (day21)	D853 (day 39)	D870 (day 55)	D871 (day 56)	D872 (day 57)
241	C -> T	100	100	100	100	100	100
1141	G -> T	100	100	99.984	99.8938	99.6085	100
1884	C -> T	0.05	0	15.0354	0.0578035	0.118906	0
3037	C -> T	100	100	100	100	100	100
3619	C -> T	0.10582	0	12.4398	0.205339	0.130378	0
4448	A -> G	0	0	0	68.4375	17.3	0
4543	C -> T	99.5885	100	100	99.4527	99.9122	100
4726	T -> G	0.0460193	0	18.7	0.193299	0.255918	0
5144	C -> T	0	0	15.6	0	0	0
9286	C -> T	0.131492	0.263331	18.3	0	0.0592768	0.0770416
10323	A -> G	0.0485201	0.133245	51.1	24.8	61.1	36.4
10874	A -> G	100	100	100	100	99.8473	100
11208	C -> T	0.151976	0	64.5	97.2003	89	91.8
11895	A -> T	0	0.0892326	10.6	0.0412371	0	0
11902	C -> A	0.0489716	0.0593648	39.6928	0.040783	0.0597372	0.0311526
14408	C -> T	100	100	100	100	99.8998	100
15284	T -> C	0.160514	0	0.0912409	0.0761035	0.139958	49.6
16676	T -> A	0	0	45.4545	31.6372	62.7	35.2
17440	C -> T	0	2.30643	9.1	41.3	15.9	33.9
17573	C -> T	0.0398724	0.151515	21.9	2.27043	9.5	9.7
17883	C -> T	0.0491159	0.104493	0	72.7	28.7537	53
23403	A -> G	99.8317	100	100	99.9495	99.8489	99.9
24138	C ->T	0.114123	0.036075	49	25.3	61.3	33.6
25593	G -> T	16.2204	0.15361	0.0107828	0.0481	0.0484966	0.0546448
26606	C -> T	0.221239	0.188501	0.0720535	0.503567	4.19992	74.1
26775	G -> T	0	0.0975134	11.8542	0	0.0430108	0
26849	G -> C	0.115518	0	13.6	0	0.0846382	0
27046	C -> T	100	100	100	100	100	100
28253	C -> T	0.385852	1.44753	13.6	1.26582	5.50033	7.7357
28371	G -> A	0.133511	0	0	64.2	32.2	80.9
28744	C -> T	0	0	10.2326	0.0361272	0.0755002	0
28881	GGG -> AAC	100	100	100	100	99.9276	100
28882	GGG -> AAC	100	100	100	100	99.9279	100
28883	GGG -> AAC	100	100	99.9736	100	100	99.9366
